# Supplementary material for: Development of a Discriminative Dissolution Method, Using In-Silico Tool for Hydrochlorothiazide and Valsartan Tablets
Source: Pharmaceutics. 2023 Jun 14;15(6):1735. doi: 10.3390/pharmaceutics15061735 (PMC10301187; doi:10.3390/pharmaceutics15061735)
Supplement: Supplementary file 1 [file pharmaceutics-15-01735-s001.zip]

Archive with 1 entries (1 files):
- pharmaceutics-2374664-supplementary.pdf
